# Supplementary material for: The Construction and Validation of a Novel Ferroptosis-Related Gene Signature in Parkinson’s Disease
Source: Int J Mol Sci. 2023 Dec 6;24(24):17203. doi: 10.3390/ijms242417203 (PMC10742934; doi:10.3390/ijms242417203)
Supplement: Supplementary file 1 [file ijms-24-17203-s001.zip]

Archive with 1 entries (1 files):
- ijms-2755172-supplementary.pdf
